# Supplementary material for: The Chemical Composition and Baking Quality of Rye Flour from Grain with Organic Production
Source: Foods. 2025 Dec 19;15(1):3. doi: 10.3390/foods15010003 (PMC12786052; doi:10.3390/foods15010003)
Supplement: Supplementary file 1 [file foods-15-00003-s001.zip]

Archive with 1 entries (1 files):
- foods-4018072-supplementary.pdf
